# Supplementary material for: Geospatial patterns in terrestrial organic matter reactivity across four shelf seas spanning the Eurasian Arctic
Source: Sci Adv. 2025 Sep 10;11(37):eadt6806. doi: 10.1126/sciadv.adt6806 (PMC12422179; doi:10.1126/sciadv.adt6806)
Supplement: Supplementary file 2 — Data S1 [file sciadv.adt6806_data_s1.zip]

Archive with 1 entries (1 files):
- adt6806_data_s1.xlsx
