# Supplementary material for: Geospatial patterns in terrestrial organic matter reactivity across four shelf seas spanning the Eurasian Arctic
Source: Sci Adv. 2025 Sep 10;11(37):eadt6806. doi: 10.1126/sciadv.adt6806 (PMC12422179; doi:10.1126/sciadv.adt6806)
Supplement: Supplementary file 2 — Data S1 [file sciadv.adt6806_data_s1.zip › adt6806_data_s1.xlsx]

## Sheet: Sheet1
Sample ID	Shelf Sea	Lat N	Lon E	TOC (wt%)	SSA (m2 g−1)	δ13C (‰)	∆14C (‰)	fAL	fAL sd	fICD	fICD sd	fMOC	fMOC sd	CPI HMW n-alkanes	C25/(C25+C29)	3,5Bd/V	OC (mg/m2)	terrOC (mg/m2)
BP01-46	KS	77.9238	75.9558	1.07324	25.82	-22.555	-295.339	0.236502	0.194282	0.361276	0.182604	0.402222	0.131065	5.10048	0.434356	0.417581	0.415661	0.248473
BP01-56	KS	76.99	75.14	0.763498		-23.245	-289.825	0.264628	0.203506	0.362876	0.187378	0.372496	0.138323			0.28942
BP01-61	KS	76.215	75.8858	0.907324	48.23	-23.554	-276.239	0.278	0.2077	0.3594	0.1861	0.362	0.1445	5.35288	0.426009	0.234318	0.188124	0.119911
BP01-65	KS	75.72	75.84	0.783469		-24.135	-271.622	0.298162	0.210823	0.362767	0.189591	0.33907	0.149589	6.00656		0.181407
BP00-02	KS	75.4019	74.0033	0.479965	14.85	-24.586	-331.45	0.314582	0.221894	0.431323	0.208545	0.254095	0.13737			0.125667	0.323208	0.241083
BP01-66	KS	75.1673	76.9188	1.33925	52.97	-24.403	-243.152	0.309468	0.211264	0.341834	0.183266	0.348698	0.158341	5.93842	0.455656	0.190944	0.252832	0.16467
BP99-37	KS	74.3005	74.3342	0.319424	6.14	-25.049	-172.169	0.336221	0.216053	0.274275	0.167004	0.389504	0.190736	5.34343	0.475161	0.154733	0.520235	0.317601
BP99-25	KS	74.001	73.996	0.53834	13.41	-25.726	-189.406	0.363022	0.220977	0.302155	0.177175	0.334822	0.187605	5.41565	0.444901	0.170777	0.401447	0.267034
BP97-52	KS	74.0003	72.662	1.02859	22.23	-25.435	-158.085	0.352768	0.220718	0.264123	0.165475	0.383109	0.2008	4.8345	0.460892	0.251727	0.462703	0.285437
BP97-50	KS	73.611	72.9513	1.49939	37.43	-25.588	-152.36	0.365059	0.22358	0.260334	0.16643	0.374607	0.205204	5.18891	0.465494	0.198126	0.400584	0.250523
BP97-47	KS	72.5835	73.7485	1.357	37.29	-27.492	-253.277	0.380654	0.234918	0.381676	0.208457	0.23767	0.165471	4.77872	0.505628	0.369279	0.363905	0.277416
BP99-18	KS	72.333	74	1.57997	50.87	-27.922	-332.887	0.36959	0.242609	0.45586	0.227873	0.17455	0.132514	4.03952	0.535002	0.350589	0.310589	0.256376
BP02-05	KS	70.83	73.73	0.412528	7.18	-27.898	-238.52	0.384395	0.241657	0.363471	0.209475	0.252135	0.178234	5.46764	0.485926	0.539936	0.574551	0.429687
BP02-09	KS	69.98	73.19	1.21063	25.36	-28.659	-194.57	0.377438	0.259268	0.295875	0.196942	0.326687	0.218689			0.364728	0.477378	0.321425
BP01-79	KS	69.05	73.23	1.57278		-28.385	-243.073	0.390118	0.253587	0.358653	0.215557	0.251229	0.183773			0.398821
BP01-73	KS	68.91	73.67	1.81192		-28.816	-153.019	0.359061	0.258876	0.241896	0.177424	0.399043	0.243315	5.21163		0.357011
BP01-78	KS	68.67	74	1.23806		-28.499	-234.278	0.384962	0.254751	0.34647	0.213471	0.268567	0.192391			0.308981
BP01-77	KS	68.98	75.08	2.3684		-28.694	-262.535	0.386079	0.258378	0.378921	0.227823	0.235	0.178506			0.296936
BP01-76	KS	69.03	75.5	2.08325		-28.569	-265.134	0.386103	0.258262	0.384011	0.22864	0.229886	0.175787			0.458604
BP01-75	KS	69.08	75.7	1.95895		-28.531	-254.982	0.38084	0.255298	0.375278	0.221695	0.243881	0.180789			0.39896
AMK82-32	KS	72.96	73.16	1.47		-27.208	-247.8	0.383478	0.233452	0.371629	0.204721	0.244894	0.165875			0.265952		0.321226	terrOC loading for site AMK82-32 is derived from the average value of its surrounding samples, including BP02-09,BP02-05, BP99-18, BP97-47
AMK82-33	KS	73.19	73.24	0.75	49.7	-27.8	-351.3	0.362497	0.240859	0.474281	0.228204	0.163222	0.125551	6.43255	0.676278	0.294871	0.150905	0.126274
AMK82-34	KS	73.79	72.87	1.34	16.95	-26.1	-281.9	0.364944	0.222898	0.397016	0.201979	0.238039	0.14681	7.16752	0.650666	0.273068	0.79056	0.602376
AMK82-35	KS	74.38	72.87	1.34494		-26	-202.8									0.194167
AMK82-36	KS	74.95	72.88	0.0949775	1.37	-25.116										0.461126	0.693266
AMK82-6961	WESS	74.9915	160.984	0.752864	20.2999	-24.1	-518.1	0.33	0.21	0.32	0.14	0.35	0.08	3.7341	0.388691	0.667082	0.370871	0.241066
AMK82-6963	WESS	74.9134	160.942	0.803528	18.4275	-24	-509.8	0.32	0.21	0.31	0.14	0.36	0.08	3.4241	0.386374	0.667114	0.436048	0.27471
AMK82-6966	WESS	74.0532	155.802	1.19245	29.4642	-25.2	-581.1	0.42	0.24	0.35	0.16	0.23	0.1	4.43145	0.412266	0.245244	0.40471	0.311627
AMK82-6967	WESS	73.4603	153.771	0.822		-24.6	-628.3	0.27	0.2	0.49	0.14	0.25	0.08	4.28911	0.416052	0.332454
AMK82-6968	WESS	72.9787	152.132	0.499		-25.2	-671.1	0.3	0.2	0.52	0.14	0.18	0.08	4.2926	0.424306	0.126443
